# Supplementary material for: Regulatory Effects Mediated by Enteromorpha prolifera Polysaccharide and Its Zn(II) Complex on Hypoglycemic Activity in High-Sugar High-Fat Diet-Fed Mice
Source: Foods. 2023 Jul 27;12(15):2854. doi: 10.3390/foods12152854 (PMC10417851; doi:10.3390/foods12152854)
Supplement: Supplementary file 1 [file foods-12-02854-s001.zip]

Archive with 1 entries (1 files):
- foods-2461559-supplementary.pdf
